# Supplementary material for: 9-[4-Hydr­oxy-3-(hydroxy­meth­yl)but­yl]guanine monohydrate
Source: Acta Crystallogr Sect E Struct Rep Online. 2009 Oct 28;65(Pt 11):o2878. doi: 10.1107/S1600536809043980 (PMC2971410; doi:10.1107/S1600536809043980)
Supplement: Supplementary file 2 [file e-65-o2878-Isup2.hkl]

# 
# h,k,l, Fc-squared, Fo-squared, sigma(Fo-squared) and status flag 
# 
data_I
_shelx_title ' AA in Pna2(1)' 
_shelx_refln_list_code          4 
_shelx_F_calc_maximum       91.84 
_exptl_crystal_F_000       576.00 
_reflns_d_resolution_high  0.8336 
 
loop_ 
 _symmetry_equiv_pos_as_xyz 
 'x, y, z' 
 '-x, -y, z+1/2' 
 'x+1/2, -y+1/2, z' 
 '-x+1/2, y+1/2, z+1/2' 
 
_cell_length_a     8.2020 
_cell_length_b    13.8890 
_cell_length_c    11.0010 
_cell_angle_alpha  90.000 
_cell_angle_beta   90.000 
_cell_angle_gamma  90.000 
 
_shelx_F_squared_multiplier     1.000 
 
loop_ 
 _refln_index_h 
 _refln_index_k 
 _refln_index_l 
 _refln_F_squared_calc 
 _refln_F_squared_meas 
 _refln_F_squared_sigma 
 _refln_observed_status 
   4   0   0     2557.69     2395.38    157.11 o 
   6   0   0      290.07      265.99     14.99 o 
   8   0   0        1.57       -1.73      2.23 o 
   2   1   0     5770.68     4318.68    121.34 o 
   3   1   0     8190.91     6914.60    174.17 o 
   4   1   0     3846.70     3454.44    177.71 o 
   5   1   0     1039.50      914.34     65.78 o 
   6   1   0       62.70       58.53      3.85 o 
   7   1   0       50.44       45.79      4.07 o 
   8   1   0       23.08       21.21      4.99 o 
   9   1   0       11.97       15.65      5.29 o 
   1   2   0        0.50        0.32      0.74 o 
   2   2   0      615.29      523.56     27.65 o 
   3   2   0       27.72       27.40      1.64 o 
   4   2   0       74.96       78.45      3.53 o 
   5   2   0      596.74      580.18     24.26 o 
   6   2   0       21.10       21.08      2.36 o 
   7   2   0      164.96      161.40     10.45 o 
   8   2   0       25.33       24.00      4.09 o 
   9   2   0        5.85        0.69      2.52 o 
   1   3   0     1412.85     1206.24     36.50 o 
   2   3   0       25.67       19.72      0.88 o 
   3   3   0     3974.24     3327.17    169.44 o 
   4   3   0     1325.22     1165.37     37.48 o 
   5   3   0      322.42      310.74     22.56 o 
   6   3   0      393.58      419.24     21.11 o 
   7   3   0       34.07       30.51      4.55 o 
   8   3   0       68.94       61.88      6.70 o 
   9   3   0        0.01       -4.54      6.21 o 
   0   4   0      632.51      668.41     26.32 o 
   1   4   0     1035.16      902.49     24.55 o 
   2   4   0       13.63       14.74      1.19 o 
   3   4   0       31.54       27.11      2.04 o 
   4   4   0      409.36      384.47     18.76 o 
   5   4   0       15.98       16.85      2.34 o 
   6   4   0       38.91       35.39      4.65 o 
   7   4   0      386.21      394.54     30.63 o 
   8   4   0        0.17        6.78      5.12 o 
   9   4   0       69.73       66.42     11.18 o 
   1   5   0      484.36      386.97     12.24 o 
   2   5   0        9.02        8.65      1.24 o 
   3   5   0      143.71      130.76      7.59 o 
   4   5   0      130.35      123.06      9.17 o 
   5   5   0      140.36      135.86     11.63 o 
   6   5   0        1.51        7.74      5.09 o 
   7   5   0       28.35       22.82      7.74 o 
   8   5   0        1.85       -1.47      5.19 o 
   9   5   0       25.53       25.11      6.58 o 
   0   6   0      176.85      184.15      7.80 o 
   1   6   0      263.51      260.92      7.15 o 
   2   6   0      232.01      257.05      9.49 o 
   3   6   0      240.08      221.44     11.93 o 
   4   6   0       73.68       72.61      6.17 o 
   5   6   0      201.34      182.68     14.98 o 
   6   6   0        0.05        1.06      2.99 o 
   7   6   0       89.56      102.67     12.69 o 
   8   6   0        6.54       13.86      5.53 o 
   9   6   0        0.07        1.19      3.58 o 
   1   7   0      982.66     1171.61     28.33 o 
   2   7   0      623.09      662.78     22.49 o 
   3   7   0     1325.58     1355.13     58.66 o 
   4   7   0      688.91      717.59     35.37 o 
   5   7   0       44.23       36.35      5.71 o 
   6   7   0        0.01       28.10      9.86 o 
   7   7   0        4.05       26.65      6.50 o 
   8   7   0        2.15        7.76      7.59 o 
   0   8   0     5011.20     4883.57    166.84 o 
   1   8   0      115.13      119.56      4.99 o 
   2   8   0      379.53      430.20     15.91 o 
   3   8   0      173.96      178.63     12.59 o 
   4   8   0        4.44        5.21      2.82 o 
   5   8   0       32.26       23.60      5.15 o 
   6   8   0       18.17       15.61      4.90 o 
   7   8   0        0.53        9.70      4.98 o 
   8   8   0        0.18        2.49      3.89 o 
   1   9   0       15.04       13.99      1.90 o 
   2   9   0       27.56       27.92      3.08 o 
   3   9   0      202.12      194.38     13.79 o 
   4   9   0       15.99       12.61      5.30 o 
   5   9   0       51.14       39.59      6.43 o 
   6   9   0      112.49      120.48     18.67 o 
   7   9   0        0.18       10.15      4.94 o 
   8   9   0        1.01       11.88     17.58 o 
   0  10   0       48.35       55.95      5.27 o 
   1  10   0       55.40       55.40      3.67 o 
   2  10   0       75.49       70.49      5.28 o 
   3  10   0       11.88       11.31      4.19 o 
   4  10   0       25.48       27.31      5.75 o 
   5  10   0      126.78      118.00     18.07 o 
   6  10   0       91.94       95.10     11.25 o 
   7  10   0       68.68       63.91      9.52 o 
   1  11   0       32.22       34.75      3.27 o 
   2  11   0      928.35      967.22     38.33 o 
   3  11   0      223.47      229.15     18.28 o 
   4  11   0      128.00      111.76     12.26 o 
   5  11   0       91.19       91.71     12.90 o 
   6  11   0       16.87       31.07      8.80 o 
   7  11   0       38.40       45.27      8.27 o 
   0  12   0     1273.01     1341.03     68.81 o 
   1  12   0       17.10       20.80      3.66 o 
   2  12   0      407.74      353.13     17.82 o 
   3  12   0      116.14      114.93     16.85 o 
   4  12   0        0.48       -3.58      6.13 o 
   5  12   0      241.99      249.04     22.32 o 
   6  12   0        0.02       -1.14      3.38 o 
   1  13   0       10.10       12.98      3.25 o 
   2  13   0        2.22       15.55      4.11 o 
   3  13   0        0.83        3.09      3.39 o 
   4  13   0       12.52        6.57      4.19 o 
   5  13   0       15.77       15.34      5.46 o 
   6  13   0       25.33       25.50      6.76 o 
   0  14   0       18.08       12.65     13.07 o 
   1  14   0       51.30       53.05      6.10 o 
   2  14   0       19.52       20.83      5.05 o 
   3  14   0       28.74       28.69      6.98 o 
   4  14   0       20.62       31.20      7.32 o 
   5  14   0        6.09        6.65      4.76 o 
   1  15   0       67.94       59.11      6.66 o 
   2  15   0        0.53        8.66      5.79 o 
   3  15   0       25.54       41.18      8.50 o 
   4  15   0       40.84       27.61      7.77 o 
   0  16   0        9.24        2.41      7.00 o 
   1  16   0        3.75        5.33      5.31 o 
   2  16   0        2.09        5.75     10.76 o 
   2   0   1     4151.13     3783.15     85.82 o 
   4   0   1      491.62      475.45     21.52 o 
   6   0   1      165.28      156.19      8.97 o 
   8   0   1        9.53       15.08      3.49 o 
   1   1   1      150.68      122.33      3.41 o 
   2   1   1     7250.65     6669.29    108.69 o 
   3   1   1      258.47      232.48      4.57 o 
   4   1   1     1575.16     1585.01     33.35 o 
   5   1   1      504.66      466.00     12.29 o 
   6   1   1      111.59      113.58      4.49 o 
   7   1   1       72.65       64.50      3.90 o 
   8   1   1        3.46       -0.62      1.68 o 
   9   1   1       10.00       10.74      3.23 o 
   1   2   1     3018.87     2839.52     45.91 o 
   2   2   1     2314.97     2036.54     43.04 o 
   3   2   1      227.38      212.63      7.23 o 
   4   2   1      504.19      494.97     10.49 o 
   5   2   1      910.72      886.07     18.74 o 
   6   2   1      842.26      824.65     19.56 o 
   7   2   1      445.32      450.65     14.55 o 
   8   2   1      205.80      202.90      9.88 o 
   9   2   1       50.42       45.39      5.01 o 
   0   3   1     1708.23     1545.24     83.34 o 
   1   3   1      100.47       86.45      2.34 o 
   2   3   1      157.68      130.14      5.77 o 
   3   3   1     2173.98     1980.65     65.22 o 
   4   3   1       54.41       52.70      2.20 o 
   5   3   1      512.29      526.09     15.62 o 
   6   3   1       81.56       74.14      4.02 o 
   7   3   1       13.98       18.84      3.38 o 
   8   3   1       39.22       40.65      3.86 o 
   9   3   1       33.18       35.24      5.33 o 
   1   4   1     3720.37     3530.28     56.70 o 
   2   4   1      590.85      593.67     13.43 o 
   3   4   1      212.60      204.88      7.60 o 
   4   4   1      181.94      168.05      4.45 o 
   5   4   1      225.12      213.33      7.36 o 
   6   4   1       34.05       32.12      2.59 o 
   7   4   1      195.52      199.92     10.37 o 
   8   4   1       16.32       23.74      4.26 o 
   9   4   1       47.03       48.73      6.60 o 
   0   5   1     1315.70     1377.02     33.16 o 
   1   5   1      165.09      162.93      3.29 o 
   2   5   1      365.79      353.77      9.31 o 
   3   5   1      764.55      713.60     17.48 o 
   4   5   1       34.45       38.19      2.44 o 
   5   5   1      265.58      267.82     11.00 o 
   6   5   1       41.97       48.45      4.06 o 
   7   5   1       61.98       61.19      5.99 o 
   8   5   1       26.07       25.50      4.34 o 
   9   5   1       71.30       81.64      9.95 o 
   1   6   1     1455.42     1575.95     35.74 o 
   2   6   1      144.14      149.30      4.60 o 
   3   6   1       19.81       21.12      1.96 o 
   4   6   1       22.85       18.15      2.34 o 
   5   6   1      201.79      209.37     11.59 o 
   6   6   1       78.50       67.98      6.10 o 
   7   6   1       17.82       16.25      3.61 o 
   8   6   1       14.01       15.95      4.17 o 
   9   6   1        1.35       12.55      4.83 o 
   0   7   1     3513.70     3810.02    149.24 o 
   1   7   1      316.36      354.84      7.54 o 
   2   7   1     1007.60     1127.75     22.55 o 
   3   7   1      136.86      136.39      5.52 o 
   4   7   1      177.34      184.13      8.69 o 
   5   7   1        4.62        4.50      2.26 o 
   6   7   1        4.01        9.27      3.69 o 
   7   7   1       13.87       14.44      4.47 o 
   8   7   1        4.28        5.50      5.01 o 
   1   8   1      382.23      442.79      9.67 o 
   2   8   1      501.43      483.97     13.21 o 
   3   8   1      102.53       99.86      6.09 o 
   4   8   1      142.48      124.89      8.54 o 
   5   8   1       29.68       32.49      3.77 o 
   6   8   1       19.04       14.90      3.56 o 
   7   8   1        1.37        7.32      3.68 o 
   8   8   1        6.66        3.18      2.80 o 
   0   9   1      258.03      256.62      9.41 o 
   1   9   1        1.10        3.62      1.16 o 
   2   9   1      200.26      220.47      6.85 o 
   3   9   1      172.21      158.11      8.40 o 
   4   9   1      197.35      206.77     12.60 o 
   5   9   1      264.55      243.89     12.65 o 
   6   9   1       38.27       37.85      4.74 o 
   7   9   1       29.72       33.39      4.80 o 
   8   9   1       20.00       32.06      5.50 o 
   1  10   1       82.63       78.32      3.21 o 
   2  10   1      113.00      104.75      4.76 o 
   3  10   1      321.23      314.33     12.63 o 
   4  10   1      154.43      126.58      8.26 o 
   5  10   1        3.44        9.84      2.64 o 
   6  10   1       50.12       46.92      5.31 o 
   7  10   1       74.26       70.77      7.96 o 
   0  11   1      173.83      179.21     11.85 o 
   1  11   1       42.30       40.53      2.50 o 
   2  11   1        7.69       12.16      2.61 o 
   3  11   1       66.11       58.14      4.92 o 
   4  11   1       17.95       18.38      3.69 o 
   5  11   1        1.22        3.84      2.49 o 
   6  11   1        5.64       10.70      5.03 o 
   7  11   1       26.39       36.82      7.00 o 
   1  12   1      362.24      372.47     12.11 o 
   2  12   1      160.09      158.31      7.30 o 
   3  12   1      208.44      219.38     12.91 o 
   4  12   1       28.05       36.53      4.88 o 
   5  12   1       68.43       65.44      6.98 o 
   6  12   1        3.82        3.89      3.14 o 
   0  13   1      343.09      292.42     16.99 o 
   1  13   1       48.14       43.95      3.56 o 
   2  13   1      291.40      248.93     10.46 o 
   3  13   1        7.86        2.18      2.37 o 
   4  13   1      155.25      141.07     10.63 o 
   5  13   1       26.73       28.83      5.95 o 
   6  13   1       23.69       20.81      4.46 o 
   1  14   1      115.48       98.67      5.66 o 
   2  14   1        3.22        9.90      2.91 o 
   3  14   1       71.81       73.24      7.00 o 
   4  14   1       19.81       33.56      5.18 o 
   5  14   1       60.53       68.88      7.58 o 
   0  15   1       66.29       64.95      8.24 o 
   1  15   1       27.07       31.99      3.72 o 
   2  15   1        2.96        7.68      2.99 o 
   3  15   1       32.41       31.26      5.02 o 
   4  15   1       29.01       24.84      4.92 o 
   1  16   1        2.20        4.65      3.18 o 
   2  16   1        5.31        8.46      4.17 o 
   0   0   2     4918.36     3619.32    172.46 o 
   2   0   2     2826.38     2867.28     68.00 o 
   4   0   2      108.35      121.56     11.53 o 
   6   0   2       36.95       31.63      5.87 o 
   8   0   2       13.02       15.19      3.98 o 
   1   1   2     3137.97     2853.08     78.57 o 
   2   1   2      373.00      356.67      8.62 o 
   3   1   2      973.97      972.03     21.73 o 
   4   1   2      360.26      350.92      8.26 o 
   5   1   2       20.91       18.12      1.52 o 
   6   1   2       15.55       13.06      1.67 o 
   7   1   2       29.93       34.68      3.09 o 
   8   1   2        6.88        5.69      2.01 o 
   9   1   2        5.88        3.36      2.37 o 
   0   2   2       11.20       14.60      1.30 o 
   1   2   2      607.22      608.13     15.41 o 
   2   2   2      739.00      739.20     20.93 o 
   3   2   2       64.30       59.37      2.17 o 
   4   2   2       51.60       50.37      2.15 o 
   5   2   2       21.86       20.05      1.77 o 
   6   2   2       12.99        9.98      1.66 o 
   7   2   2       82.99       72.43      4.41 o 
   8   2   2       21.68       23.51      3.45 o 
   9   2   2       25.56       24.00      4.48 o 
   1   3   2     4510.36     4439.81     80.38 o 
   2   3   2     1264.09     1268.75     25.67 o 
   3   3   2      227.43      242.86      5.44 o 
   4   3   2      505.71      493.99     14.81 o 
   5   3   2      681.69      692.60     19.88 o 
   6   3   2      138.37      148.03      5.93 o 
   7   3   2       87.14       82.43      5.09 o 
   8   3   2        9.12       10.38      3.49 o 
   9   3   2       10.46       18.02      4.08 o 
   0   4   2     1802.99     1958.08     46.02 o 
   1   4   2      786.23      802.41     20.63 o 
   2   4   2      543.03      526.38     17.32 o 
   3   4   2     1384.78     1424.86     39.19 o 
   4   4   2      159.31      150.72      6.10 o 
   5   4   2       48.94       44.29      2.43 o 
   6   4   2       28.47       26.38      2.48 o 
   7   4   2      162.29      164.22      9.67 o 
   8   4   2       17.80       23.95      4.10 o 
   9   4   2       62.48       70.34      7.47 o 
   1   5   2      879.67      942.29     16.87 o 
   2   5   2      872.90      941.86     19.83 o 
   3   5   2      745.38      779.05     21.98 o 
   4   5   2      295.53      291.84     10.72 o 
   5   5   2       16.21       15.43      2.98 o 
   6   5   2      157.40      163.82      9.09 o 
   7   5   2       22.51       23.08      4.14 o 
   8   5   2       57.65       60.77      6.89 o 
   9   5   2       17.45       27.45      5.48 o 
   0   6   2       27.28       28.82      2.94 o 
   1   6   2      153.63      153.00      4.27 o 
   2   6   2       66.35       75.64      3.08 o 
   3   6   2       28.68       31.87      2.36 o 
   4   6   2      101.82       97.88      4.85 o 
   5   6   2       30.17       27.41      3.33 o 
   6   6   2       51.95       52.69      7.30 o 
   7   6   2        4.27       11.36      4.00 o 
   8   6   2       27.23       31.81      5.78 o 
   9   6   2        8.16       10.98      6.24 o 
   1   7   2      923.84      989.29     20.72 o 
   2   7   2      536.71      556.86     14.20 o 
   3   7   2      265.05      282.90     10.10 o 
   4   7   2       32.17       28.60      2.65 o 
   5   7   2       47.03       53.77      4.69 o 
   6   7   2       66.36       68.41      7.03 o 
   7   7   2       27.93       24.55      4.33 o 
   8   7   2        5.13        2.51      2.83 o 
   0   8   2      555.92      625.10     20.02 o 
   1   8   2      190.27      186.15      5.39 o 
   2   8   2      304.77      333.51      9.13 o 
   3   8   2      434.79      438.43     14.96 o 
   4   8   2      258.57      246.56      9.94 o 
   5   8   2       97.99       90.66      6.58 o 
   6   8   2       37.49       41.57      5.63 o 
   7   8   2       34.17       41.28      5.55 o 
   8   8   2        8.24       19.97      4.94 o 
   1   9   2      185.51      210.48      6.45 o 
   2   9   2       69.35       59.07      2.97 o 
   3   9   2       34.00       32.78      3.20 o 
   4   9   2      520.43      516.25     21.89 o 
   5   9   2       15.28       16.97      3.34 o 
   6   9   2       78.64       70.43      6.20 o 
   7   9   2       47.46       38.81      5.39 o 
   8   9   2       42.79       52.71      6.97 o 
   0  10   2      214.03      202.92      9.52 o 
   1  10   2       36.79       37.36      2.85 o 
   2  10   2      402.53      379.66     10.70 o 
   3  10   2       23.32       19.07      2.69 o 
   4  10   2      205.47      210.53     11.63 o 
   5  10   2       69.29       62.06      5.54 o 
   6  10   2       48.37       39.06      4.79 o 
   7  10   2       20.59       17.65      6.45 o 
   1  11   2      479.93      541.10     16.72 o 
   2  11   2       76.73       70.86      4.75 o 
   3  11   2       80.83       74.43      5.41 o 
   4  11   2        1.10        0.16      1.95 o 
   5  11   2       93.07       85.75      7.47 o 
   6  11   2       16.93       13.15      4.02 o 
   7  11   2       11.09       16.46      4.88 o 
   0  12   2      818.53      875.48     38.29 o 
   1  12   2        1.50       11.63      2.63 o 
   2  12   2      309.40      299.57     11.67 o 
   3  12   2      126.00      115.28      7.57 o 
   4  12   2       57.20       58.77      6.28 o 
   5  12   2       56.28       58.61      7.73 o 
   6  12   2        0.89        6.87      3.65 o 
   1  13   2      181.09      150.82      7.06 o 
   2  13   2       49.36       43.26      4.33 o 
   3  13   2       12.59       13.51      3.81 o 
   4  13   2       96.04      110.64      9.46 o 
   5  13   2        7.55        2.26      4.03 o 
   0  14   2      166.07      153.74     10.87 o 
   1  14   2       33.27       25.95      3.33 o 
   2  14   2      181.17      181.83     10.35 o 
   3  14   2       53.39       56.80      7.74 o 
   4  14   2       35.86       37.19      5.38 o 
   5  14   2       22.60       22.87      5.10 o 
   1  15   2       68.88       65.70      5.47 o 
   2  15   2       30.36       31.69      4.76 o 
   3  15   2       53.66       50.62      6.41 o 
   4  15   2       48.77       64.60      7.72 o 
   0  16   2       27.00       28.96      9.27 o 
   1  16   2        6.55        7.59      3.43 o 
   2  16   2        5.07        6.41      3.79 o 
   2   0   3     4016.12     4056.30    127.69 o 
   4   0   3      936.08      954.49     32.05 o 
   6   0   3        5.40        4.93      1.87 o 
   8   0   3       14.59       14.01      4.01 o 
   0   1   3     8435.21     7769.00    220.19 o 
   1   1   3     1365.29     1300.53     31.77 o 
   2   1   3      937.87      981.76     23.88 o 
   3   1   3      497.09      516.83     15.29 o 
   4   1   3       22.44       20.86      1.59 o 
   5   1   3      244.03      266.33      8.70 o 
   6   1   3        4.70        7.44      1.64 o 
   7   1   3      136.71      144.15      7.07 o 
   8   1   3       41.29       42.65      4.02 o 
   9   1   3       14.77       18.06      3.98 o 
   1   2   3      454.25      447.27     13.22 o 
   2   2   3      215.30      223.37      8.19 o 
   3   2   3     1128.68     1164.57     25.60 o 
   4   2   3       96.16      101.60      3.81 o 
   5   2   3      457.61      464.05     12.63 o 
   6   2   3       13.91       12.75      2.17 o 
   7   2   3       43.65       41.74      3.41 o 
   8   2   3       16.24       14.68      2.91 o 
   9   2   3        3.61       13.44      4.10 o 
   0   3   3     4507.21     4694.94    111.45 o 
   1   3   3      820.29      845.63     20.92 o 
   2   3   3     1797.34     1814.55     40.60 o 
   3   3   3     1091.87     1138.63     26.96 o 
   4   3   3       18.10       18.59      1.72 o 
   5   3   3      234.70      230.58      8.06 o 
   6   3   3      137.79      141.64      6.22 o 
   7   3   3       16.17       18.04      2.98 o 
   8   3   3       10.49       12.66      3.12 o 
   9   3   3       18.18       23.39      4.71 o 
   1   4   3     1866.55     2060.98     49.42 o 
   2   4   3       41.49       38.85      2.21 o 
   3   4   3      610.90      596.21     18.46 o 
   4   4   3       21.74       17.27      1.75 o 
   5   4   3      254.07      225.25     11.85 o 
   6   4   3       55.06       50.54      3.32 o 
   7   4   3       10.01        7.94      2.71 o 
   8   4   3        6.55       13.25      3.70 o 
   9   4   3        5.15        6.31      4.49 o 
   0   5   3      768.52      951.28     28.50 o 
   1   5   3      161.66      151.86      4.71 o 
   2   5   3      292.27      315.30      8.73 o 
   3   5   3       26.09       21.91      1.65 o 
   4   5   3       37.24       30.97      2.76 o 
   5   5   3       17.46       17.40      2.23 o 
   6   5   3       10.46       10.58      2.24 o 
   7   5   3       34.48       31.99      4.21 o 
   8   5   3        7.76        8.59      4.84 o 
   9   5   3       15.25       18.94      5.03 o 
   1   6   3      221.35      243.34      6.53 o 
   2   6   3       16.33       17.94      1.72 o 
   3   6   3      105.80      106.92      6.17 o 
   4   6   3      140.19      134.00      6.56 o 
   5   6   3      121.03      108.88      5.84 o 
   6   6   3       39.29       34.13      7.91 o 
   7   6   3        5.68        6.80      3.50 o 
   8   6   3       13.97       19.65      6.26 o 
   0   7   3      136.60      157.70      6.91 o 
   1   7   3       98.56      104.66      3.84 o 
   2   7   3      547.15      658.74     18.28 o 
   3   7   3       16.18       18.55      2.40 o 
   4   7   3      250.36      247.46     10.18 o 
   5   7   3       15.85       16.56      3.43 o 
   6   7   3       33.82       30.72      4.46 o 
   7   7   3       26.14       28.02      4.74 o 
   8   7   3       71.92       88.70     10.04 o 
   1   8   3      159.42      163.37      5.08 o 
   2   8   3      288.61      297.44      9.95 o 
   3   8   3       14.74       12.63      2.30 o 
   4   8   3      102.90       92.86      5.46 o 
   5   8   3       77.49       71.15      5.79 o 
   6   8   3       30.87       31.23      4.40 o 
   7   8   3       39.13       47.70      5.79 o 
   8   8   3       16.94       20.87      4.96 o 
   0   9   3      349.54      349.06     13.30 o 
   1   9   3      213.83      226.24      6.85 o 
   2   9   3       31.82       33.41      2.67 o 
   3   9   3      219.00      241.18     11.06 o 
   4   9   3       31.32       29.22      3.24 o 
   5   9   3       11.35        9.42      2.86 o 
   6   9   3        5.72        9.76      4.72 o 
   7   9   3       15.01       12.62      3.96 o 
   1  10   3       37.43       38.12      2.54 o 
   2  10   3      550.14      583.33     17.44 o 
   3  10   3      190.29      174.35      9.40 o 
   4  10   3      416.72      417.98     20.82 o 
   5  10   3      149.82      148.66      9.99 o 
   6  10   3      186.06      182.85     12.28 o 
   7  10   3        5.31        8.71      3.36 o 
   0  11   3     1755.87     1849.31    118.88 o 
   1  11   3      145.90      140.73      6.17 o 
   2  11   3     1009.48     1051.98     30.66 o 
   3  11   3      161.97      156.04      9.46 o 
   4  11   3      110.71      119.02      8.91 o 
   5  11   3       30.84       26.66      4.53 o 
   6  11   3       30.32       30.09      4.59 o 
   7  11   3       13.16       15.84      4.13 o 
   1  12   3      473.98      469.67     15.33 o 
   2  12   3       32.41       31.98      3.31 o 
   3  12   3      324.67      349.73     16.58 o 
   4  12   3       11.59       14.27      3.89 o 
   5  12   3       36.54       37.41      5.53 o 
   6  12   3       19.97       22.44      4.62 o 
   0  13   3       23.52       16.43      3.46 o 
   1  13   3       13.25       18.07      2.44 o 
   2  13   3       35.14       29.01      3.82 o 
   3  13   3        1.38        0.62      3.09 o 
   4  13   3       32.53       36.10      5.52 o 
   5  13   3       40.52       54.20      6.74 o 
   1  14   3       24.78       25.93      3.04 o 
   2  14   3       25.12       27.30      3.96 o 
   3  14   3        9.77       14.52      5.27 o 
   4  14   3       24.52       23.48      5.64 o 
   0  15   3       67.84       59.76      8.02 o 
   1  15   3        5.34       11.78      3.23 o 
   2  15   3       11.63        9.64      3.61 o 
   3  15   3        3.75        3.58      4.97 o 
   1  16   3        2.92       10.70      3.87 o 
   0   0   4       74.23       67.97      8.02 o 
   2   0   4       42.03       50.69      4.32 o 
   4   0   4      392.12      440.94     22.32 o 
   6   0   4       12.12       17.05      3.50 o 
   8   0   4      140.53      153.55     13.75 o 
   1   1   4     2021.12     2091.82     49.90 o 
   2   1   4      557.35      553.04     16.62 o 
   3   1   4      266.16      282.49      9.36 o 
   4   1   4      320.18      331.97     11.14 o 
   5   1   4      137.28      156.42      6.83 o 
   6   1   4       61.63       63.04      3.88 o 
   7   1   4       47.88       49.47      4.03 o 
   8   1   4       24.29       20.41      3.07 o 
   9   1   4        6.43       13.42      3.56 o 
   0   2   4     1848.51     1877.91     68.20 o 
   1   2   4     1588.35     1636.94     47.03 o 
   2   2   4       28.76       29.74      2.44 o 
   3   2   4      280.10      302.98     11.10 o 
   4   2   4       11.05        9.13      1.58 o 
   5   2   4      204.24      203.64      7.64 o 
   6   2   4       46.36       46.01      3.51 o 
   7   2   4       18.58       21.46      3.16 o 
   8   2   4       69.08       69.70      5.26 o 
   9   2   4        6.45       13.63      4.21 o 
   1   3   4       23.33       28.24      1.95 o 
   2   3   4      890.44      915.04     30.10 o 
   3   3   4        8.70        9.91      1.61 o 
   4   3   4      417.09      443.09     12.67 o 
   5   3   4      160.95      167.47      7.25 o 
   6   3   4       29.42       25.72      2.75 o 
   7   3   4        2.21        4.87      2.33 o 
   8   3   4       30.21       34.53      4.86 o 
   9   3   4       11.63       16.94      4.93 o 
   0   4   4      666.42      806.40     29.92 o 
   1   4   4      134.21      134.83      4.96 o 
   2   4   4      194.72      221.03      8.52 o 
   3   4   4       58.83       55.61      3.29 o 
   4   4   4       57.47       42.23      2.84 o 
   5   4   4        7.32        6.79      1.84 o 
   6   4   4       55.89       48.89      3.60 o 
   7   4   4        0.73        2.52      2.60 o 
   8   4   4       14.94       17.27      3.93 o 
   9   4   4        4.11       11.24      4.45 o 
   1   5   4      227.33      276.45      8.92 o 
   2   5   4       26.24       26.72      2.16 o 
   3   5   4      705.88      763.77     23.86 o 
   4   5   4       22.08       18.98      2.24 o 
   5   5   4      302.68      276.84     12.19 o 
   6   5   4       36.89       35.30      3.98 o 
   7   5   4       95.02       93.73      7.68 o 
   8   5   4       54.03       64.88      7.92 o 
   0   6   4      838.20      965.45     32.71 o 
   1   6   4      356.53      391.70     12.35 o 
   2   6   4      465.31      527.69     15.49 o 
   3   6   4      178.91      178.95      6.94 o 
   4   6   4       54.42       57.15      4.14 o 
   5   6   4       35.81       27.15      3.99 o 
   6   6   4       35.82       36.55      4.31 o 
   7   6   4       12.86       19.34      4.24 o 
   8   6   4       10.24       15.40      4.44 o 
   1   7   4      400.97      434.94     13.83 o 
   2   7   4      191.66      198.27      8.83 o 
   3   7   4      173.27      167.04      6.20 o 
   4   7   4        5.89        7.71      2.11 o 
   5   7   4      147.58      152.17      8.18 o 
   6   7   4       12.37       11.54      3.59 o 
   7   7   4       43.96       46.69      6.12 o 
   8   7   4       15.82       21.83      4.83 o 
   0   8   4     1287.64     1443.34     47.80 o 
   1   8   4       71.56       69.12      3.45 o 
   2   8   4      754.25      846.68     25.98 o 
   3   8   4      195.89      200.19      9.99 o 
   4   8   4       97.97       94.02      6.23 o 
   5   8   4      105.71       89.59      6.12 o 
   6   8   4        2.02        7.38      2.82 o 
   7   8   4       44.25       44.82      5.62 o 
   8   8   4       15.72       19.12      4.65 o 
   1   9   4       33.20       31.41      2.51 o 
   2   9   4      562.81      607.70     20.38 o 
   3   9   4       92.59       95.46      6.52 o 
   4   9   4      371.89      358.41     17.12 o 
   5   9   4       59.90       56.49      5.75 o 
   6   9   4      153.44      135.16     10.71 o 
   7   9   4       47.83       50.83      6.52 o 
   0  10   4       65.78       56.49      6.73 o 
   1  10   4      185.15      186.40      7.00 o 
   2  10   4       58.82       52.85      3.60 o 
   3  10   4      105.68      110.85      7.51 o 
   4  10   4       44.53       42.31      4.40 o 
   5  10   4      157.15      152.13     10.99 o 
   6  10   4       30.84       25.70      4.62 o 
   7  10   4       43.50       46.78      6.46 o 
   1  11   4      397.85      407.53     14.14 o 
   2  11   4       27.85       26.39      2.91 o 
   3  11   4      254.84      258.04     13.65 o 
   4  11   4        0.41        3.53      5.27 o 
   5  11   4       96.47       96.29      8.74 o 
   6  11   4       24.11       20.12      4.37 o 
   0  12   4       73.83       69.66      6.13 o 
   1  12   4       13.64       17.67      2.50 o 
   2  12   4       56.38       46.82      4.15 o 
   3  12   4       37.95       39.29      5.15 o 
   4  12   4       49.36       47.59      6.07 o 
   5  12   4       10.98       19.17      6.92 o 
   6  12   4        5.28       11.51      4.59 o 
   1  13   4       81.63       79.61      5.00 o 
   2  13   4       11.17       15.66      3.27 o 
   3  13   4       70.16       74.77      6.91 o 
   4  13   4        3.18        2.80      3.29 o 
   5  13   4       43.97       50.30      6.95 o 
   0  14   4       94.94       90.15      8.70 o 
   1  14   4       20.61       16.59      3.00 o 
   2  14   4       30.14       25.21      4.23 o 
   3  14   4       82.85       93.20      8.61 o 
   4  14   4        5.00        9.45      4.43 o 
   1  15   4       28.65       25.61      4.45 o 
   2  15   4       15.44       18.14      4.10 o 
   3  15   4        9.46        5.82      3.55 o 
   2   0   5      610.54      600.61     28.09 o 
   4   0   5      671.01      747.40     31.93 o 
   6   0   5      254.49      256.11     15.01 o 
   8   0   5       24.10       18.61      5.14 o 
   0   1   5      199.11      189.45     18.17 o 
   1   1   5      432.36      452.12     14.90 o 
   2   1   5      293.84      290.55     12.75 o 
   3   1   5      987.14     1074.99     35.20 o 
   4   1   5      298.11      340.42     11.72 o 
   5   1   5      351.76      357.14     12.73 o 
   6   1   5      328.02      359.74     14.82 o 
   7   1   5       49.08       49.27      4.34 o 
   8   1   5       32.48       34.44      4.42 o 
   9   1   5        9.96       17.82      4.94 o 
   1   2   5     2362.13     2658.69     78.30 o 
   2   2   5     1447.62     1593.59     53.00 o 
   3   2   5      758.56      849.52     28.12 o 
   4   2   5      431.77      444.56     15.78 o 
   5   2   5       47.21       48.82      3.62 o 
   6   2   5      141.37      146.08      8.49 o 
   7   2   5       32.32       30.43      3.56 o 
   8   2   5        7.22        7.87      2.51 o 
   9   2   5        4.45        6.78      4.05 o 
   0   3   5      530.17      682.29     32.04 o 
   1   3   5      615.36      625.52     29.29 o 
   2   3   5      651.33      774.68     25.36 o 
   3   3   5      181.63      187.92      8.59 o 
   4   3   5      149.34      150.29      6.75 o 
   5   3   5       13.40       21.14      2.74 o 
   6   3   5       11.00       11.83      3.24 o 
   7   3   5       45.34       37.75      3.97 o 
   8   3   5       20.96       18.98      4.36 o 
   1   4   5      146.35      152.65      6.31 o 
   2   4   5       91.84       87.86      4.33 o 
   3   4   5       34.16       33.33      2.80 o 
   4   4   5       77.95       74.81      4.48 o 
   5   4   5      115.00      111.39      6.84 o 
   6   4   5       43.55       43.62      4.57 o 
   7   4   5       33.04       32.79      4.49 o 
   8   4   5        2.59        1.38      2.57 o 
   0   5   5      166.60      209.16     12.98 o 
   1   5   5      288.44      291.24     10.00 o 
   2   5   5      215.28      216.49      8.57 o 
   3   5   5       57.63       48.61      3.17 o 
   4   5   5      235.07      273.00     14.78 o 
   5   5   5        8.10       10.64      2.23 o 
   6   5   5       87.02       91.87      7.16 o 
   7   5   5        2.94        2.86      2.34 o 
   8   5   5       16.93       14.50      4.72 o 
   1   6   5      424.40      484.98     15.82 o 
   2   6   5      269.61      296.34     12.19 o 
   3   6   5       13.36       17.83      2.44 o 
   4   6   5       82.78       76.46      5.46 o 
   5   6   5        8.87        9.66      3.08 o 
   6   6   5      131.46      124.20      8.65 o 
   7   6   5       50.57       49.71      6.60 o 
   8   6   5      138.32      148.17     12.84 o 
   0   7   5      293.02      327.92     15.66 o 
   1   7   5      165.68      160.32      6.57 o 
   2   7   5      158.13      160.69      9.23 o 
   3   7   5      625.88      661.34     21.27 o 
   4   7   5      331.79      338.75     14.95 o 
   5   7   5      261.36      272.77     13.70 o 
   6   7   5      113.04      117.78      8.21 o 
   7   7   5        6.23        8.90      3.63 o 
   8   7   5        7.99       16.52      5.22 o 
   1   8   5      103.13      111.12      6.21 o 
   2   8   5       31.34       32.03      3.74 o 
   3   8   5        0.69        6.27      3.02 o 
   4   8   5      223.30      233.30     12.00 o 
   5   8   5       27.02       25.96      3.89 o 
   6   8   5       74.21       65.58      6.55 o 
   7   8   5       12.59       11.79      3.72 o 
   0   9   5      223.64      214.92     11.17 o 
   1   9   5       98.81       95.57      5.02 o 
   2   9   5      113.51      117.56      6.37 o 
   3   9   5      164.18      154.92      9.76 o 
   4   9   5      112.36      118.23      7.97 o 
   5   9   5       19.87       23.04      3.95 o 
   6   9   5       44.77       41.94      5.59 o 
   7   9   5       16.49       14.77      4.33 o 
   1  10   5      810.22      879.73     25.18 o 
   2  10   5       17.65       18.43      2.91 o 
   3  10   5      267.56      277.81     14.59 o 
   4  10   5       81.77       73.65      6.70 o 
   5  10   5       52.66       48.94      6.15 o 
   6  10   5        2.17       14.31      4.48 o 
   0  11   5      315.07      317.47     16.50 o 
   1  11   5       30.84       27.16      3.13 o 
   2  11   5      127.30      142.04     12.61 o 
   3  11   5        0.17        0.21      1.92 o 
   4  11   5       59.76       60.25      6.15 o 
   5  11   5        9.85        8.80      5.55 o 
   6  11   5        0.88        4.29      3.37 o 
   1  12   5      206.99      208.76      9.07 o 
   2  12   5       52.52       41.39      4.58 o 
   3  12   5       58.53       50.99      5.62 o 
   4  12   5        6.98       22.14      7.71 o 
   5  12   5       12.07       15.47      4.81 o 
   0  13   5      189.33      194.45     14.11 o 
   1  13   5       29.72       25.80      3.23 o 
   2  13   5      107.74      105.56      8.57 o 
   3  13   5       26.45       25.61      4.73 o 
   4  13   5       72.23       76.89      8.56 o 
   1  14   5       20.53       24.94      3.69 o 
   2  14   5       23.77       21.12      4.31 o 
   3  14   5      111.60      124.90     11.00 o 
   0  15   5       76.10       77.19      8.25 o 
   1  15   5        2.02        6.01      3.71 o 
   2  15   5       28.25       23.17      4.68 o 
   0   0   6      576.67      586.92     50.50 o 
   2   0   6     1125.32     1194.49     45.26 o 
   4   0   6       29.54       36.26      5.71 o 
   6   0   6      150.60      167.90     12.28 o 
   8   0   6       90.66       79.24     11.18 o 
   1   1   6     1482.52     1695.07     55.24 o 
   2   1   6      367.57      365.98     13.64 o 
   3   1   6      604.01      706.03     27.40 o 
   4   1   6       27.70       28.01      3.09 o 
   5   1   6      222.33      241.16     10.63 o 
   6   1   6       43.53       39.92      3.95 o 
   7   1   6       10.37        9.32      2.96 o 
   8   1   6        2.25        5.76      3.99 o 
   0   2   6      881.05      933.17     61.33 o 
   1   2   6       98.49       94.35      5.29 o 
   2   2   6      297.57      293.33     13.32 o 
   3   2   6        5.28        3.99      1.80 o 
   4   2   6        3.49       11.94      2.46 o 
   5   2   6       33.98       41.31      4.07 o 
   6   2   6       19.18       23.58      3.54 o 
   7   2   6        4.35        8.58      3.03 o 
   8   2   6       11.14       13.62      3.48 o 
   1   3   6      584.07      688.57     27.40 o 
   2   3   6      194.80      200.66     10.30 o 
   3   3   6      332.04      389.67     16.37 o 
   4   3   6      405.90      410.04     18.25 o 
   5   3   6       53.61       61.05      4.33 o 
   6   3   6       29.12       31.33      3.99 o 
   7   3   6       10.10       11.98      2.94 o 
   8   3   6        2.25        7.45      3.45 o 
   0   4   6     1155.67     1345.45     64.62 o 
   1   4   6      131.68      130.61      6.06 o 
   2   4   6      535.26      638.90     21.07 o 
   3   4   6       89.91       93.95      5.88 o 
   4   4   6      189.30      198.05      9.35 o 
   5   4   6      123.23      119.82      7.40 o 
   6   4   6      149.40      143.91      8.93 o 
   7   4   6       15.17       18.90      4.01 o 
   8   4   6       47.91       48.18      6.80 o 
   1   5   6       22.22       24.47      2.68 o 
   2   5   6      160.22      156.97      7.21 o 
   3   5   6       64.35       68.82      4.87 o 
   4   5   6       84.81       76.15      5.12 o 
   5   5   6       45.02       34.34      4.31 o 
   6   5   6       23.33       21.93      4.10 o 
   7   5   6        4.07        8.35      3.26 o 
   8   5   6       14.91       22.46      6.50 o 
   0   6   6      116.79       96.95      7.38 o 
   1   6   6       48.24       46.33      3.63 o 
   2   6   6       14.56       16.57      2.60 o 
   3   6   6       35.50       38.66      3.39 o 
   4   6   6       85.26       85.11      6.68 o 
   5   6   6      100.54       97.58      7.50 o 
   6   6   6      122.99      126.92      9.33 o 
   7   6   6       40.86       38.89      6.28 o 
   8   6   6        4.52       14.14      5.50 o 
   1   7   6       93.20       91.26      5.37 o 
   2   7   6      361.61      369.10     14.52 o 
   3   7   6       17.35       13.36      3.57 o 
   4   7   6       67.17       62.13      5.45 o 
   5   7   6       28.79       30.07      4.26 o 
   6   7   6       61.47       59.67      6.14 o 
   7   7   6        4.94        1.16      3.22 o 
   0   8   6      894.20      987.86     53.07 o 
   1   8   6       22.39       24.79      3.10 o 
   2   8   6      796.86      838.11     29.59 o 
   3   8   6      113.52      109.25      6.32 o 
   4   8   6      164.33      183.19     10.99 o 
   5   8   6      161.65      164.47     10.85 o 
   6   8   6       80.71       88.30      8.61 o 
   7   8   6       71.72       77.43      8.18 o 
   1   9   6      197.00      184.08      8.19 o 
   2   9   6      116.30      119.91      7.36 o 
   3   9   6       95.68       96.63      7.55 o 
   4   9   6       15.64       17.59      4.15 o 
   5   9   6       35.75       28.05      4.53 o 
   6   9   6       11.07       17.03      4.47 o 
   0  10   6      296.98      290.77     15.32 o 
   1  10   6       27.71       26.52      3.06 o 
   2  10   6      146.49      134.18      7.95 o 
   3  10   6       19.79       24.15      4.29 o 
   4  10   6       47.12       49.08      5.95 o 
   5  10   6       17.23       21.59      5.92 o 
   6  10   6        1.22        8.99      5.00 o 
   1  11   6      384.30      386.55     15.32 o 
   2  11   6       58.18       49.78      4.88 o 
   3  11   6      218.27      214.09     13.54 o 
   4  11   6      249.57      274.92     16.04 o 
   5  11   6       55.41       59.67      7.83 o 
   0  12   6       42.38       39.71      6.08 o 
   1  12   6       13.11       15.94      2.78 o 
   2  12   6       17.38       21.01      3.63 o 
   3  12   6        3.56       -0.65      2.41 o 
   4  12   6        3.94       11.37      5.83 o 
   5  12   6       14.15       23.26      5.44 o 
   1  13   6        3.41        7.99      2.75 o 
   2  13   6       43.60       51.12      6.05 o 
   3  13   6        7.10       11.95      5.13 o 
   4  13   6       38.16       39.55      6.49 o 
   0  14   6       46.67       35.55      6.47 o 
   1  14   6        0.49       13.69      3.78 o 
   2  14   6       32.36       40.71      5.78 o 
   2   0   7      282.82      293.80     23.72 o 
   4   0   7       19.22       31.73      8.04 o 
   6   0   7       50.78       47.00      6.95 o 
   8   0   7        8.10       13.93     15.18 o 
   0   1   7      543.52      565.06     54.14 o 
   1   1   7      101.93       95.74      7.56 o 
   2   1   7        7.57       13.79      2.46 o 
   3   1   7       87.84       82.56      5.65 o 
   4   1   7      126.22      150.55     10.02 o 
   5   1   7       32.95       34.56      4.11 o 
   6   1   7       17.84       13.68      2.92 o 
   7   1   7       12.27       13.50      3.34 o 
   8   1   7       23.64       27.55      4.71 o 
   1   2   7      712.80      746.23     35.12 o 
   2   2   7       48.71       55.95      4.51 o 
   3   2   7        1.80        3.23      2.08 o 
   4   2   7      343.86      383.57     18.32 o 
   5   2   7       38.37       38.82      3.94 o 
   6   2   7       27.89       26.43      4.20 o 
   7   2   7        7.22       11.67      3.12 o 
   8   2   7        0.67        5.15      3.69 o 
   0   3   7       22.70       23.98      4.89 o 
   1   3   7      115.26      105.81      6.38 o 
   2   3   7       59.30       54.45      4.53 o 
   3   3   7        5.59        7.20      3.25 o 
   4   3   7      139.44      137.28      7.97 o 
   5   3   7       45.48       42.16      5.40 o 
   6   3   7       26.51       24.21      3.85 o 
   7   3   7       34.47       31.27      4.28 o 
   8   3   7        6.39        9.66      3.88 o 
   1   4   7      102.69       93.95      7.06 o 
   2   4   7      170.34      153.98      9.07 o 
   3   4   7       19.65       19.71      4.43 o 
   4   4   7       98.84      112.25      8.55 o 
   5   4   7       62.46       64.03      5.67 o 
   6   4   7       50.48       51.13      5.93 o 
   7   4   7       25.85       27.45      5.08 o 
   8   4   7       37.45       36.49      6.60 o 
   0   5   7      173.60      150.29     12.60 o 
   1   5   7       55.77       59.31      5.13 o 
   2   5   7       70.02       71.70      5.07 o 
   3   5   7       64.09       68.30      5.68 o 
   4   5   7       86.73       79.45      5.88 o 
   5   5   7       76.13       78.67      8.57 o 
   6   5   7      125.96      126.12      9.92 o 
   7   5   7       20.42       16.24      4.38 o 
   1   6   7       10.51       15.27      3.10 o 
   2   6   7       59.56       58.76      4.77 o 
   3   6   7      157.41      138.68      7.50 o 
   4   6   7      247.81      246.42     13.13 o 
   5   6   7       49.88       46.46      5.49 o 
   6   6   7       28.23       24.78      4.35 o 
   7   6   7       28.51       26.23      5.77 o 
   0   7   7      292.63      297.32     19.19 o 
   1   7   7       36.90       34.01      4.09 o 
   2   7   7       30.81       26.23      3.82 o 
   3   7   7       84.25       80.79      6.50 o 
   4   7   7        2.58        9.42      3.37 o 
   5   7   7       28.20       26.25      4.03 o 
   6   7   7        7.20        6.48      3.15 o 
   7   7   7       18.49       16.82      4.74 o 
   1   8   7      767.13      769.89     29.16 o 
   2   8   7       40.37       39.01      4.08 o 
   3   8   7      386.76      387.51     17.90 o 
   4   8   7        1.99        6.78      3.03 o 
   5   8   7      105.72       99.35      8.03 o 
   6   8   7       21.70       31.26      5.38 o 
   0   9   7       99.44       97.62      8.45 o 
   1   9   7       31.11       36.79      4.62 o 
   2   9   7      256.47      258.13     12.87 o 
   3   9   7       57.74       50.85      5.61 o 
   4   9   7      177.68      174.86     11.79 o 
   5   9   7        0.20        9.11      3.36 o 
   6   9   7       28.66       32.52      6.10 o 
   1  10   7      257.57      283.95     13.60 o 
   2  10   7       51.47       48.33      4.90 o 
   3  10   7        7.57       11.02      3.32 o 
   4  10   7       34.97       45.11      5.73 o 
   5  10   7       10.48       22.80      5.14 o 
   0  11   7      292.76      291.36     16.65 o 
   1  11   7       38.06       42.35      5.04 o 
   2  11   7      114.41      117.09      8.28 o 
   3  11   7       85.13       90.39      8.56 o 
   4  11   7       11.70       15.52      4.08 o 
   5  11   7       88.26       80.99      9.77 o 
   1  12   7        1.70       10.40      3.01 o 
   2  12   7       94.87       86.90      8.16 o 
   3  12   7        9.57       12.90      5.16 o 
   4  12   7       31.41       34.51      6.30 o 
   0  13   7       38.73       43.22      6.69 o 
   1  13   7       20.77       20.88      3.61 o 
   2  13   7        5.95       10.40      4.08 o 
   3  13   7        7.10       16.27      5.96 o 
   1  14   7        9.33       17.75      4.25 o 
   0   0   8      222.72      229.40     29.97 o 
   2   0   8      451.83      385.89     29.50 o 
   4   0   8      272.81      285.76     23.72 o 
   6   0   8       60.61       58.92      7.93 o 
   1   1   8      350.09      322.41     17.90 o 
   2   1   8       31.25       24.88      4.77 o 
   3   1   8      385.62      366.98     19.78 o 
   4   1   8       31.12       32.07      4.31 o 
   5   1   8       46.88       48.45      5.15 o 
   6   1   8       32.95       39.06      4.66 o 
   7   1   8        1.61        8.65      4.32 o 
   0   2   8      884.95      814.99     86.00 o 
   1   2   8       70.98       65.98      6.99 o 
   2   2   8      368.12      377.85     22.70 o 
   3   2   8      323.60      345.50     17.53 o 
   4   2   8       72.80       71.42      7.37 o 
   5   2   8       33.84       37.10      4.25 o 
   6   2   8        3.34        7.00      3.37 o 
   7   2   8        4.02        4.62      2.82 o 
   1   3   8      115.34      139.01      9.55 o 
   2   3   8      109.99      116.02      8.06 o 
   3   3   8       56.57       64.91      6.17 o 
   4   3   8       87.58       79.54      7.30 o 
   5   3   8       56.48       60.83      5.79 o 
   6   3   8       32.50       29.76      5.35 o 
   7   3   8       20.59       24.85      4.81 o 
   0   4   8      421.20      387.98     35.56 o 
   1   4   8      320.77      324.24     17.44 o 
   2   4   8      261.16      262.72     16.55 o 
   3   4   8      317.77      332.75     17.89 o 
   4   4   8      121.02      121.95      8.34 o 
   5   4   8       61.58       65.83      6.86 o 
   6   4   8       73.43       72.96      6.66 o 
   7   4   8       63.75       70.59      7.75 o 
   1   5   8       69.92       71.38     10.30 o 
   2   5   8        1.56        1.45      2.15 o 
   3   5   8       43.95       39.94      5.41 o 
   4   5   8       60.23       41.78      4.26 o 
   5   5   8       44.09       47.60      6.02 o 
   6   5   8       59.86       77.15      8.58 o 
   7   5   8        0.39        4.45      3.77 o 
   0   6   8        8.23       15.53      4.91 o 
   1   6   8        6.20        8.25      3.44 o 
   2   6   8       48.98       52.51      5.79 o 
   3   6   8       52.20       53.30      5.36 o 
   4   6   8       42.59       42.69      5.22 o 
   5   6   8       32.96       28.57      4.57 o 
   6   6   8       49.29       53.27      6.33 o 
   1   7   8      234.97      253.78     15.84 o 
   2   7   8        2.68        2.69      3.09 o 
   3   7   8       32.16       29.81      4.49 o 
   4   7   8       22.43       24.61      4.24 o 
   5   7   8        3.22        4.51      3.05 o 
   6   7   8        9.60       21.69      4.42 o 
   0   8   8      135.10      126.05     13.25 o 
   1   8   8       55.57       56.37      7.01 o 
   2   8   8      144.22      148.10     10.27 o 
   3   8   8      219.34      191.70     11.35 o 
   4   8   8       52.61       49.19      6.05 o 
   5   8   8      107.16       99.02      8.62 o 
   6   8   8        5.07        6.42      4.89 o 
   1   9   8      622.77      689.53     35.23 o 
   2   9   8       20.46       24.47      4.78 o 
   3   9   8       96.30       86.37      8.59 o 
   4   9   8       16.05       25.67      5.05 o 
   5   9   8        9.18       14.16      4.84 o 
   0  10   8      289.72      312.08     29.20 o 
   1  10   8       79.31       85.04      8.10 o 
   2  10   8      108.30      106.97     10.01 o 
   3  10   8      259.83      247.81     16.10 o 
   4  10   8       54.89       42.99      6.65 o 
   5  10   8       73.13       67.34      8.30 o 
   1  11   8      102.32       92.68      7.58 o 
   2  11   8       16.21       17.88      4.65 o 
   3  11   8      106.53      108.47     10.08 o 
   4  11   8       30.93       25.05      5.48 o 
   0  12   8        9.78        9.96      4.58 o 
   1  12   8       15.63       15.90      3.40 o 
   2  12   8        4.39        9.19      4.12 o 
   3  12   8        6.83        9.48      4.45 o 
   1  13   8       14.53       17.83      5.91 o 
   2   0   9      444.55      379.58     32.20 o 
   4   0   9      390.37      457.59     58.56 o 
   6   0   9      317.33      346.48     26.61 o 
   0   1   9      230.71      206.36     21.00 o 
   1   1   9        6.08        5.49      3.09 o 
   2   1   9      289.63      255.91     16.92 o 
   3   1   9       84.61       89.50      9.55 o 
   4   1   9       20.50       19.16      4.71 o 
   5   1   9       97.56       98.42      9.14 o 
   6   1   9       42.82       33.10      4.84 o 
   7   1   9       26.39       24.90      5.08 o 
   1   2   9      256.35      225.38     15.21 o 
   2   2   9        6.77       16.20      4.51 o 
   3   2   9       17.50       19.28      4.29 o 
   4   2   9       65.38       73.93      8.27 o 
   5   2   9        0.95       16.45      7.69 o 
   6   2   9       30.23       27.29      5.13 o 
   7   2   9        0.48        8.98      4.59 o 
   0   3   9      732.30      677.65     58.01 o 
   1   3   9        1.90        2.28      3.48 o 
   2   3   9      741.06      768.21     53.72 o 
   3   3   9       61.23       68.76      7.78 o 
   4   3   9      437.95      429.18     26.45 o 
   5   3   9       12.05       16.87      3.89 o 
   6   3   9       92.20       95.82      9.18 o 
   1   4   9      647.30      647.94     52.50 o 
   2   4   9       10.94       10.72      3.88 o 
   3   4   9      142.64      140.75     10.72 o 
   4   4   9       32.25       31.87      4.77 o 
   5   4   9       82.36       77.91      8.36 o 
   6   4   9       14.81       16.53      4.84 o 
   0   5   9       22.57       28.96      8.85 o 
   1   5   9        9.12       16.52      4.25 o 
   2   5   9       59.29       54.23     10.11 o 
   3   5   9       52.59       51.07      6.17 o 
   4   5   9       75.70       69.07      6.67 o 
   5   5   9       21.60       27.81      5.35 o 
   6   5   9       19.44       21.01      5.00 o 
   1   6   9      136.53      124.18     11.09 o 
   2   6   9       48.17       43.00      5.68 o 
   3   6   9       98.43       90.86      8.33 o 
   4   6   9       12.92       14.50      4.12 o 
   5   6   9       12.10       15.82      4.68 o 
   6   6   9       45.22       46.99      7.66 o 
   0   7   9       45.74       33.28     10.82 o 
   1   7   9        0.83       16.33      6.31 o 
   2   7   9       11.24       13.00      3.71 o 
   3   7   9       48.22       42.24      5.58 o 
   4   7   9        6.32       11.08      4.01 o 
   5   7   9       66.75       57.53      8.00 o 
   1   8   9       22.92       13.38      4.73 o 
   2   8   9       32.38       27.10      4.62 o 
   3   8   9       22.00       21.91      4.05 o 
   4   8   9       16.90       18.37      5.03 o 
   5   8   9       34.79       30.88      5.71 o 
   0   9   9       10.27        3.38      8.25 o 
   1   9   9       32.54       31.02      5.71 o 
   2   9   9        9.86       16.06      4.25 o 
   3   9   9      100.18       94.54     10.42 o 
   4   9   9        5.49        7.70      4.33 o 
   1  10   9       88.06       73.79      9.24 o 
   2  10   9       14.03       17.46      4.08 o 
   3  10   9        1.99        5.64      6.38 o 
   4  10   9       53.78       51.61      7.68 o 
   0  11   9       94.99      101.53     15.45 o 
   1  11   9        0.77        3.35      3.08 o 
   2  11   9       28.46       38.91      6.81 o 
   3  11   9       10.73       11.06      5.64 o 
   1  12   9       14.19       19.05      4.52 o 
   0   0  10      650.39      592.99     71.01 o 
   2   0  10      173.47      147.58     17.65 o 
   4   0  10        3.35       17.17      8.50 o 
   6   0  10       45.57       39.32      9.24 o 
   1   1  10      371.74      324.34     21.34 o 
   2   1  10       68.13       52.57      7.38 o 
   3   1  10      124.79      118.49     11.49 o 
   4   1  10      210.79      217.44     19.03 o 
   5   1  10       33.66       33.49      5.79 o 
   6   1  10       53.30       45.95      7.47 o 
   0   2  10      679.28      610.03     57.51 o 
   1   2  10       35.94       40.60      8.42 o 
   2   2  10      274.36      239.20     18.21 o 
   3   2  10       69.76       71.56      8.99 o 
   4   2  10      103.56      117.08     14.65 o 
   5   2  10       58.10       56.90      7.27 o 
   6   2  10       37.90       35.14      5.92 o 
   1   3  10      548.32      509.89     32.04 o 
   2   3  10       23.21       26.22      8.32 o 
   3   3  10      411.64      425.46     30.72 o 
   4   3  10       43.56       43.14      6.69 o 
   5   3  10       58.00       54.98      7.06 o 
   6   3  10       12.50       17.26      6.13 o 
   0   4  10       26.65       39.12      9.48 o 
   1   4  10       16.56       19.26      7.55 o 
   2   4  10       21.52       24.48      8.78 o 
   3   4  10       50.17       49.95      7.45 o 
   4   4  10       30.58       33.46      6.02 o 
   5   4  10       44.19       39.69      7.14 o 
   1   5  10      311.38      284.39     22.18 o 
   2   5  10       41.51       47.95      7.49 o 
   3   5  10      204.29      189.05     15.92 o 
   4   5  10       45.84       42.52      6.31 o 
   5   5  10        2.96        5.03      6.85 o 
   0   6  10      225.04      239.36     32.10 o 
   1   6  10        7.22        2.85      4.25 o 
   2   6  10       74.10       63.04     10.00 o 
   3   6  10       12.06       13.36      4.45 o 
   4   6  10       74.29       86.82      9.84 o 
   5   6  10        4.43        2.50      5.13 o 
   1   7  10       28.04       37.11      7.26 o 
   2   7  10        7.02        8.66      7.51 o 
   3   7  10        2.90       10.38      5.35 o 
   4   7  10       20.55       29.31      6.59 o 
   0   8  10       25.92       42.80     15.83 o 
   1   8  10       12.71       14.64      4.87 o 
   2   8  10        0.84       10.03      5.70 o 
   3   8  10       26.97       32.93      6.63 o 
   4   8  10        0.41       -1.24      3.72 o 
   1   9  10       27.11       40.36      7.13 o 
   2   9  10       22.88       24.25      5.11 o 
   3   9  10       17.49       21.10      5.66 o 
   0  10  10       29.21       38.32      9.08 o 
   1  10  10        7.85       20.80      5.70 o 
   2  10  10       39.36       39.06      8.07 o 
   2   0  11       44.22       34.86      8.86 o 
   4   0  11        0.09       12.34      8.93 o 
   0   1  11       10.51       19.68      6.80 o 
   1   1  11       16.33       17.20      5.00 o 
   2   1  11       54.31       47.03      7.14 o 
   3   1  11       82.78       72.25      9.16 o 
   4   1  11       51.49       44.30      7.90 o 
   5   1  11       82.34       72.62     10.61 o 
   1   2  11       27.47       28.07      5.84 o 
   2   2  11        2.82       13.78      5.52 o 
   3   2  11        6.00        0.51      4.59 o 
   4   2  11        8.24       23.14      7.93 o 
   5   2  11        8.50        9.60      4.67 o 
   0   3  11       13.52       30.89      8.79 o 
   1   3  11        7.38       10.87      5.67 o 
   2   3  11        4.83        3.17      4.50 o 
   3   3  11       27.00       20.53      6.68 o 
   4   3  11       14.47       17.66      6.41 o 
   5   3  11       16.69       16.15      5.59 o 
   1   4  11      127.80      111.78     12.08 o 
   2   4  11       12.21       13.22      6.59 o 
   3   4  11        4.66       -1.07      3.79 o 
   4   4  11        7.74       15.56      7.02 o 
   0   5  11       87.37       93.49     15.10 o 
   1   5  11       15.51       17.24      5.59 o 
   2   5  11       18.09       17.42      8.24 o 
   3   5  11       44.19       41.95      7.89 o 
   4   5  11       14.91       19.64      5.76 o 
   1   6  11      127.13      119.59     14.66 o 
   2   6  11       12.17       10.49      6.26 o 
   3   6  11       35.11       28.35      7.28 o 
   4   6  11       17.72       14.47      5.90 o 
   0   7  11       11.02       12.64      9.77 o 
   1   7  11       17.28       22.46      6.47 o 
   2   7  11        7.20       10.16      5.33 o 
   3   7  11       41.61       36.65      8.39 o 
   1   8  11       14.85       14.25      5.70 o 
   2   8  11       10.69        9.43      5.38 o 
   0   9  11       40.81       36.49     12.44 o 
   1   9  11        1.99       15.35      7.07 o 
   0   0  12      168.50      156.04     30.03 o 
   2   0  12       67.45       61.85     12.51 o 
   4   0  12        4.76        6.50      7.07 o 
   1   1  12       11.22       18.41      6.37 o 
   2   1  12       40.10       35.13     10.49 o 
   3   1  12        6.04       15.80      5.29 o 
   4   1  12        6.85       14.53      8.23 o 
   0   2  12        3.23        8.38      9.55 o 
   1   2  12        8.58        0.69      3.12 o 
   2   2  12        9.88        6.32      4.46 o 
   3   2  12        0.84        2.58      4.52 o 
   1   3  12        0.24        0.03      3.89 o 
   2   3  12       25.74       25.60      6.52 o 
   3   3  12        6.89        5.80      5.59 o 
   0   4  12        5.27        6.22      6.65 o 
   1   4  12        1.28        4.69      4.44 o 
   2   4  12       11.15       12.31      5.50 o 
   3   4  12        1.82        3.46      4.81 o 
   1   5  12       63.50       42.50      8.93 o 
   2   5  12       19.85       24.69      6.73 o 
   0   6  12       22.87       20.59     12.84 o 
   1   6  12        2.96        9.48      6.34 o 
   2   6  12       18.69       14.45      6.96 o 
   0   1  13       30.58       24.90      9.24 o 
   1   1  13        1.40        8.59      6.06 o 
   1   2  13       16.94       15.56      5.67 o 
                                                 
